# Supplementary material for: Baseline Predictors of Adverse Outcomes for Transthyretin Amyloidosis Cardiomyopathy Patients Treated and Untreated with Tafamidis: A Canadian Referral Center Experience
Source: J Clin Med. 2024 Sep 16;13(18):5490. doi: 10.3390/jcm13185490 (PMC11432679; doi:10.3390/jcm13185490)
Supplement: Supplementary file 1 [file jcm-13-05490-s001.zip]

Archive with 1 entries (1 files):
- jcm-3178404-supplementary.pdf
